# Supplementary material for: Ultrasensitive Electrochemical Immunoassays of IgG and CA125 Based on Glucose Oxidase-Catalyzed Signal Amplification with Gold Staining
Source: Biosensors (Basel). 2025 Oct 11;15(10):689. doi: 10.3390/bios15100689 (PMC12564282; doi:10.3390/bios15100689)
Supplement: Supplementary file 1 [file biosensors-15-00689-s001.zip]

Archive with 1 entries (1 files):
- biosensors-3849311-supplementary.pdf
